# Supplementary material for: Programmed suppression of oxidative phosphorylation and mitochondrial function by gestational alcohol exposure correlate with widespread increases in H3K9me2 that do not suppress transcription
Source: Epigenetics Chromatin. 2021 Jun 15;14:27. doi: 10.1186/s13072-021-00403-w (PMC8207718; doi:10.1186/s13072-021-00403-w)
Supplement: Supplementary file 1 — Additional file 1. Primer sequences used in this study. [file 13072_2021_403_MOESM1_ESM.xlsx]

## Sheet: Sheet1
Expression Analysis
Gene	Forward	Reverse
Atp5e	GACAGGCTGGACTCAGCTAC	CCCGAAGTCTTCTCAGCGTT
Atp5j2(mf)	CGGACACCAGGACTTCAAGAT	GGGACCCCTCTTCAGTGGA
Cox7b	TGAATTTGCACCAAGGCAGC	GCGTTTTTGGCTAAGGGCAA
Ndufa7	AATCCTCGGGACAGAGTCGT	TTGAGGGAGGCACAACTTCC
Atp5l	TACTCGAAGCCTCGATTGGC	AGGGATTTCAGCAGGGGTTG
Satb1	CCTGGATGAGCCCTTTGG	CTGCGTGGTGGAACATTATG
Satb2	ACACCGACAACAGACCTC	GGGCTTGAGACACCTTGG
Chd3 mRNA	GAAGGAGCAAGGACACAGAGTG	GTGGACAGGAGGAAGCAGAAC
Cntn2 mRNA	GATACCAGCCGAAGTCCACAT	GTCTAAGCCAGCCACTCTCAGG
Prrc2a mRNA	GGCAGTGGTGGTGGCAGTA	GAGGACGGCTTCGGTTCTT
Smarca4 mRNA	GAGGAGAGCAAGAAGCAGAAGA	TGGCACAGCAGCATCACATC
Ywhaz	TTGATCCCCAATGCTTCGC	CAGCAACCTCGGCCAAGTAA
H2afz	CCAAGACAAAGGCGGTTTCC	TCCTGCCAACTCAAGTACCTCTG
ChIP Primers
Region	Primer
IAP LTR	GCACATGCGCAGATTATTTGTT	CCACATTCGCCGTTACAAGAT
L1 5 UTR	GGCGAAAGGCAAACGTAAGA	GGAGTGCTGCGTTCTGATGA
Untr6	CAGGCATGAACCACCATACC	CAACATCCACACGTCCAGTG
Nkx2.1 Promoter	GAACAGCAGACAAGCAAAGC	GGTTACCCAGCCAAGCCCT
Chd3 Promoter	TTCACATCAAACCACTCCCTTCT	GTACTCATGCTCAGTCTGACATCAG
Cntn2 Promoter	GTGCCCTTGTGTCTCCAGAAT	CGCTGCCGTCTTCCATCA
Prrc2a Promoter	GCCGTAGTTAGTCGCTGCTAAA	GGTGTCCATTCGTGAGAGGTAA
Smarca4 Promoter	CAACCAGAGGCATGAATCTACAG	GGAGGCAACCGAATGAATAAGTA
Atp5e Promoter	AGAAGAGCCTGGAGGAACAC	AAGCCAACACCACTTAGACAATC
Atp5mf Promoter (aka Atp5j2)	GGTCAGAGCAGTGAATAGCAAGTA	CCAGGCGGAAGCAAAGGA
Atp5l Promoter	TGTGGTTGTTGGGATTTGAACT	GAAGGCGTAGAGATTCTTGGTGTA
Fezf2 Enhancer - SatB2 Binding Site Positive Control. Spans Sox5 binding site
	CACAGAACCAGCATCACTCAAGA	CATTCGGTGGACTTAATTGGACT
